# Supplementary material for: Association of [18F]-FDG PET/CT-Derived Radiomic Features with Clinical Outcomes and Genomic Profiles in Patients with Chronic Lymphocytic Leukemia
Source: Diagnostics (Basel). 2025 May 19;15(10):1281. doi: 10.3390/diagnostics15101281 (PMC12110062; doi:10.3390/diagnostics15101281)
Supplement: Supplementary file 1 [file diagnostics-15-01281-s001.zip]

Archive with 1 entries (1 files):
- diagnostics-3569212-supplementary.pdf
